# Supplementary material for: Targeting Signaling Pathway Downstream of RIG-I/MAVS in the CNS Stimulates Production of Endogenous Type I IFN and Suppresses EAE
Source: Int J Mol Sci. 2022 Sep 25;23(19):11292. doi: 10.3390/ijms231911292 (PMC9570082; doi:10.3390/ijms231911292)
Supplement: Supplementary file 1 [file ijms-23-11292-s001.zip]

Archive with 1 entries (1 files):
- ijms-1907903-supplementary.pdf
